# Supplementary material for: Study on the additional financial burden of breast cancer disease on cancer patients and their families. Financial toxicity in cancer
Source: Front Public Health. 2024 Jul 3;12:1324334. doi: 10.3389/fpubh.2024.1324334 (PMC11251982; doi:10.3389/fpubh.2024.1324334)
Supplement: Supplementary file 1 [file Table_1.XLSX]

## Sheet: Hoja1
46	2	4	2	2	2	47	1	4	1	3	28	2019-11-11	3	1	12	2	04-Oct-1582						11	16	5	1	2	3	2	1	7	7	1	2	100	5	8	5	1	15	1	8	1	1	2	2	2	60	1
90	2	2	1	4	2	59	1	1	1	3	26	05-Jan-2020	3	2	7	1	2020-10-31	2020-11-23	1	1	2		17	17	6		4	4	1	1	7	7	1	7	60	4	3	2	3	37	1	10	2	2	2	2	2	55	1
46	1	2	1	2	2	43	2	2	1	3	14	10-Jan-2021	2	1		2							17	17	5	1	2	2	6	1	7	7	1	7	100	5	8	5	1	7	1	5	1	1	1	1	1	100	1
45	2	4	1	3	1	46	1	4	1	3	28	2019-11-11	2	2	9	2							17	16	2		2	2	1	1	7	7	7	1	100	5	8	5	1	30	1	8	1	1	1	2	3	30	1
49	2	1	3	2	2	72	2	4	1	3	19	20-Aug-2020	3	2	12	2							17	17	5	1	5	5	6	1	2	7	7	7	100	5	8	5	2	35	1	7	1	1	1	2	2	40	1
41	2	1	2	3	2	78	2	5	1	3	37	2019-02-03	4	3	12	2							11	16	2		2	1	6	2	2	7	3	2	95	4	8	5	2	25	1	7	1	1	1	2	2	80	2
44	2	4	2	2	1					3	48	2018-03-02	5	4	12	2							17	16	5	4	1	2	4	1	2	7	7	2	100	5	8	5	2	0	1	6	1	1	1	1	2	90	1
64	2	4	3	2	1					3	345	1993-06-15	5	2	9	2							17	16	5	2	6	6	6	1	7	7	7	7	100	5	6	4	2	0	1	7	1	1	1	3	1	70	1
47	2	4	1	3	2					3	30	2019-09-04	2	1	7	2							16	16	2		3	4	2	1	2	7	2	2	90	4	7	4	2	0	1	6	1	1	1	2	1	90	1
52	2	4	3	2	2	73	2	5	1	3	12	2021-03-03	3	1	12	2							17	13	5	1	3	4	2	1	7	7	1	7	100	5	7	4	2	7	1	5	1	1	1	1	1	100	1
77	2	5	1	4	2	39	1	1	1	3	16	15-Dec-2020	4	1	12	2							17	16	6		2	2	6	7	2	1	1	2	55	3	3	2	3	48	2	8	2	2	2	1	1	90	7
68	2	1	1	4	1	64	2	2	2	3	13	2021-02-23	3	1	12	2							1	16	6		3	2	6	1	2	6	1	3	55	3	4	3	4	30	1	11	2	2	3	1	3	20	1
44	2	4	1	3	2	24	2	1	1	3	24	2020-03-17	3	2	12	2							17	16	2		2	2	6	1	2	7	2	1	80	4	8	5	2	6	1	10	1	2	2	3	2	30	1
46	2	4	2	1	2					3	28	2019-11-12	2	2		2							17	17	5	1	2	3	1	1	7	7	2	3	100	5	8	5	1	0	1	5	1	1	1	1	1	100	1
46	2	4	2	2	1					3	28	2019-11-11	2	2	12	2							17	16	5	1	2	3	1	1	1	7	2	3	90	4	8	5	2	0	1	7	1	1	1	2	2	90	1
45	2	2	2	3	2	47	1	2	1	3	10	2021-05-26	2	1		2							17	17	2		3	3	6	1	1	7	2	7	100	5	8	5	1	4	1	5	1	1	1	1	1	100	1
44	2	2	2	2	1	40	1	2	1	3	14	2021-02-12	3	1	12	2							5	17	5	1	5	5	6	7	1	7	6	7	100	5	8	5	1	5	1	5	1	1	1	1	1	90	7
54	2	4	1	2	1	26	2	1	1	3	39	12-Dec-2018	3	1	12	2							17	16	5	4	3	3	6	1	1	7	1	2	80	4	7	4	1	47	2	8	2	1	2	1	2	80	1
79	2	2	1	4	1	78	1	2	1	3	60	2017-03-12	3	2	6	2							16	8	6		3	3	6	1	2	7	1	7	80	4	6	4	3	47	2	7	1	1	1	2	2	80	1
84	2	5	1	4	1	52	2	2	1	3	96	2014-03-20	4			2							8	16	6		2	2	6	1	2	7	7	7	45	3	3	2	3	69	3	9	2	2	3	1	1	80	1
44	2	4	2	1	2	64	2	2	1	3	9	2021-06-12	3	1	6	2							17	17	5	1	2	2	6	2	7	7	2	1	85	4	6	4	2	40	1	10	1	2	2	2	3	40	2
76	2	2	1	4	1	82	1	2	1	3	19	05-Aug-2020	5	1	12	2							17	17	6		3	3	6	1	1	1	1	7	20	1	2	2	5	65	2	13	3	3	3	2	2	20	1
44	2	4	2	3	1	39	2	2	2	3	9	2021-06-12	3	1	6	2							8	4	2		2	2	2	1	2	7	7	1	100	5	7	4	2	6	1	7	1	1	1	1	3	60	1
83	2	1	1	4	1	39	2	2	1	3	5	2021-10-05	5	2	12	2							17	16	6		3	3	6	7	1	7	1	7	15	1	1	1	5	70	3	14	3	3	3	3	2	30	7
53	2	2	2	2	2	56	1	2	1	3	12	2021-03-30	4	2	12	2							11	16	5	1	4	6	3	1	7	7	4	7	80	4	7	4	2	15	1	9	1	2	2	2	2	30	1
69	2	2	1	4	2	71	1	2	1	3	11	02-Apr-2021	3	2	12	2							17	16	6		4	4	6	1	3	7	6	7	100	5	8	5	2	5	1	5	1	1	1	1	1	90	1
63	2	1	3	3	1	58	2	2	2	3	8	2021-07-25	5	1	6	2							2	13	2		1	1	6	1	7	7	1	1	30	2	1	1	4	25	1	9	1	2	2	1	3	60	1
45	2	1	1	2	1					3	9	2021-06-05	3	1	12	2							8	11	5	1	1	1	2	1	1	7	3	3	100	5	7	4	2	0	1	7	1	1	1	2	2	100	1
57	2	1	1	1	1	60	2	2	2	3	17	2020-10-11	4	1	11	2							17	16	5	1	2	3	2	1	1	7	1	1	55	3	5	3	4	65	3	12	2	3	3	2	2	40	1
55	2	2	1	3	2	57	2	2	1	3	11	10-Apr-2021	3	1	12	2							16	16	2		5	5	6	1	2	7	1	7	100	5	8	5	1	3	1	5	1	1	1	1	1	100	1
53	2	2	3	2	1	52	1	2	1	3	11	16-Apr-2021	3	1	12	2							8	17	1		6	6	6	1	2	7	7	7	100	5	8	5	2	12	1	6	1	1	2	1	1	90	1
63	2	1	3	2	2	88	2	5	1	3	23	20-Apr-2020	3	1	12	2							8	16	5	1	6	6	6	1	1	7	1	7	90	4	8	5	2	7	1	5	1	1	1	1	1	100	1
76	2	2	1	4	1	72	2	1	2	3	10	2021-05-20	5	1	6	2							17	16	6		4	4	6	7	1	7	7	7	15	1	2	2	5	54	2	13	3	3	3	3	3	20	7
77	2	2	1	4	2	73	1	2	1	3	29	2019-10-20	5	2	12	2							8	16	6		3	3	6	7	1	7	1	7	10	1	0	1	5	90	2	14	3	3	3	2	3	10	7
46	2	2	3	2	1	48	1	2	1	3	94	2014-05-05	5	1	12	1	2021-05-06	2021-05-28	2				17	16	5	2	4	4	6	1	1	7	1	7	80	4	6	4	3	20	1	6	1	1	2	1	1	90	1
58	2	2	1	1	2	57	1	2	1	3	27	12-Dec-2019	5	1	12	2								8	2		4	4	1	1	7	7	1	7	100	5	8	5	1	15	1	6	1	1	1	1	2	100	1
21	2	1	2	3	1	54	2	2	1	3	5	2021-10-12	2	2	12	1	12-Jan-2021	19-Jan-2021	1	8			12	17	4		1	1	6	7	2	7	1	2	100	5	8	5	1	15	1	6	1	1	1	1	2	100	7
59	2	1	3	4	2	59	1	2	1	3	11	10-Apr-2021	3	2	12	2							16	16	6		5	4	2	1	1	7	2	7	60	4	4	3	3	30	1	9	2	2	2	2	1	50	1
72	2	4	1	4	1	40	2	1	1	3	40	2018-11-21	4	2	12	2								16	6		4	4	6	1	7	3	1	7	35	2	3	2	3	30	1	10	2	2	2	2	2	20	1
58	2	2	3	2	1	58	1	2	1	3	65	2016-10-10	4	2	12	2							16	16	5	4	6	6	1	1	3	7	7	1	75	4	6	4	3	56	3	9	2	2	2	1	2	60	1
55	2	2	1	4	2	32	1	2	1	3	31	14-Aug-2019	4	1	12	2									6		4	6	3	7	1	1	3	7	30	2	4	3	3	65	3	11	3	2	2	2	2	30	7
53	2	2	2	3	2	57	1	2	1	3	12	2021-03-30	5	3	12	2							9	16	2		3	6	4	1	1	7	1	2	55	3	6	4	3	25	1	7	1	1	2	1	2	50	1
43	2	1	3	2	1	28	1	2	1	3	5	2021-10-24	2	1	6	2							14				5	5	6	1	2	7	7	7	85	4	6	4	2	15	1	6	1	1	1	1	2	80	1
64	2	5	2	3	2					3	5	2021-10-27	3	1		2							1		7		2	2	6	7	7	7	1	7	100	5	8	5	2	0	1	5	1	1	1	1	1	100	7
71	2	2	2	3	1	74	1	2	1	3	10	2021-05-12	3	2	12	1	2021-07-20	2021-07-27	2				16		6		4	4	6	1	2	7	7	7	85	4	5	3	3	15	1	6	1	1	2	1	1	80	1
49	2	1	3	1	1					3	5	2021-10-15	4	1	12	2							16		1		4	4	6	1	2	7	7	7	100	5	8	5	2	0	1	6	1	1	1	1	2	90	1
50	2	2	1	2	2	48	1	2	1	3	6	2021-09-12	2	1	6	2							16		5	1	5	5	6	1	1	7	1	7	100	5	8	5	2	10	1	5	1	1	1	1	1	90	1
46	2	2	1	3	1	48	1	2	1	3	9	2021-06-11	3	2	12	1	17-Jan-2022	30-Jan-2022	1	8	2		16	16	2		3	3	6	7	1	7	7	1	50	3	4	3	3	69	3	9	2	2	2	2	1	50	7
56	2	2	2	2	1	60	1	2	1	3	165	2008-06-12	5	2	12	2								6	5	4	6	6	6	1	7	7	7	7	100	5	8	5	1	7	1	5	1	1	1	1	1	90	1
53	2	2	2	1	2	57	2	2	1	3	5	2021-10-14	2	1	12	2							4		1		6	6	6	7	7	7	7	7	100	5	8	5	1	8	1	5	1	1	1	1	1	100	7
49	2	1	2	2	2	59	2	5	1	3	11	12-Apr-2021	2	1	12	2							4	13	1		5	5	6	7	7	7	7	7	100	5	8	5	1	6	1	5	1	1	1	1	1	90	7
50	2	2	3	3	1	64	1	2	1	3	7	12-Aug-2021	3	1	12	2									2		5	5	6	1	7	7	7	7	100	5	8	4	1	0	1	6	1	1	1	2	1	100	1
53	2	4	3	3	2	77	2	2	1	3	338	31-Jan-1994	5	1	12	1	10-Jan-2020	17-Jan-2020	1	8	1	1	5	13	2		1	1	6	7	1	7	2	6	100	5	8	5	2	65	2	9	1	1	1	3	3	60	7
49	2	2	2	2	1	51	1	2	1	3	21	2020-06-12	3	2	12	2							4		2		3	3	2	1	2	7	7	7	100	5	8	5	2	50	2	8	1	1	1	3	2	70	1
40	2	1	3	2	1					3	4	2021-11-02	2	1	12	2							4	2	1		5	5	6	7	7	7	7	7	100	5	8	5	1	0	1	5	1	1	1	1	1	90	7
55	2	5	2	2	1	29	1	1	1	3	6	2021-09-27	2	2	12	1	10-Dec-2020	25-Dec-2020	1	8	2		4	2	1		5	5	6	1	1	7	7	7	100	5	8	5	1	7	1	5	1	1	1	1	1	100	1
52	2	2	1	2	1	53	1	2	1	3	17	2020-10-06	2	1	12	2							4		5	1	3	3	6	2	1	7	7	7	100	5	8	5	1	44	1	5	1	1	1	1	1	80	2
61	2	2	1	2	1	61	1	2	1	3	7	10-Aug-2021	4	2	12	2							5	4	2		2	3	3	1	7	7	2	7	90	4	6	4	2	15	1	6	1	1	1	1	2	70	1
57	2	2	1	1	2	57	1	2	1	3	3	10-Dec-2021	2	1	12	2							16	4	1		3	3	6	1	7	7	1	7	100	5	8	5	1	10	1	8	1	1	1	2	3	90	1
60	2	2	3	2	1	67	1	2	1	3	4	2021-11-12	4	2	12	2							16	2	1		6	6	6	7	1	7	1	7	100	5	8	5	1	13	1	7	1	1	1	1	3	80	7
80	2	5	1	4	1	30	2	1	2	3	225	2003-06-20	3	2	12	2							5	11	6		3	3	6	1	1	1	1	7	80	4	6	4	2	13	1	8	2	1	2	1	2	100	1
59	2	2	2	2	2	62	1	2	1	3	58	2017-05-12	3	1	12	1	2020-10-12	2020-11-05	2				9		5	1	4	4	6	7	7	1	1	7	80	4	5	3	3	55	2	7	1	1	1	2	2	60	7
51	2	2	1	2	2	64	1	2	1	3	9	2021-06-11	4	2	12	1	03-Jan-2021	10-Jan-2021	1	3	2		2		5	1	4	4	6	7	1	7	7	7	100	5	8	5	2	23	1	5	1	1	1	1	1	100	7
48	2	2	3	1	1	47	1	2	1	3	156	2009-03-12	3	1	12	1	2021-07-07	2021-07-14	1	1	2		2	16	5	1	4	4	6	1	7	7	7	7	100	5	8	5	2	44	1	6	1	1	1	1	2	75	1
45	2	4	2	2	1					3	38	10-Jan-2019	5	2	12	2							2	4	5	3	2	2	1	1	5	7	7	6	100	5	8	5	2	0	1	6	1	1	1	1	2	90	1
49	2	2	2	2	1	56	1	2	1	3	26	12-Jan-2020	2	1	12	1	10-Jan-2021	17-Jan-2021	1	8	2		4	8	1		5	5	6	7	6	7	7	7	100	5	8	5	1	38	1	5	1	1	1	1	1	80	7
59	2	5	2	2	1					3	47	03-Apr-2018	3	1	11	2							16	1	1		2	2	6	1	7	7	7	7	85	4	6	4	2	0	1	5	1	1	1	1	1	80	1
57	2	1	1	2	1	60	2	2	1	3	131	10-Apr-2011	2	1	12	2							13		1		1	1	6	1	1	7	7	7	100	5	8	5	2	35	1	8	1	1	1	2	3	80	1
42	2	2	3	2	1	70	2	5	1	3	27	14-Dec-2019	2	3	12	2							2	2	1		4	4	6	7	7	7	7	7	100	5	8	5	2	20	1	5	1	1	1	1	1	100	7
46	2	2	1	3	1	48	1	2	1	3	4	2021-11-18	4	1	12	1	12-Dec-2021	20-Dec-2021	1	8	2			8	2		1	3	2	1	1	7	1	7	100	5	7	4	2	60	3	6	1	1	1	1	2	80	1
78	2	5	1	3	2	59	2	3	1	3	7	20-Aug-2021	5	2	12	2							16	4	6		2	2	6	7	7	7	1	7	65	4	6	4	2	40	1	5	1	1	1	1	1	70	7
29	2	1	3	2	1	34	1	1	1	3	2	25-Jan-2022	2	1	12	2							16		1		5	5	6	1	1	7	7	7	100	5	8	5	1	32	1	6	1	1	1	1	2	90	1
71	2	2	2	4	1	72	1	2	1	3	5	2022-09-24	2	2	12										6		5	5	6	1	2	7	1	7															1
74	2	1	2	4	1					3	4	2022-10-07	4	2	2										6		4	4	6	1	7	7	1	7															1
63	2	2	3	2	2	63	1	2	1	3	5	2022-10-06	4	1	12										1		4	4	6	1	7	7	1	7															1
64	2	2	3	2	1	67	1	2	1	3	6	16-Aug-2022	2	4	12										5	1	6	6	6	1	1	7	3	7															1
54	2	5	2	4	1	18	1	1	1	3	1	2023-02-02	2	2	12										6		3	3	6	1	7	7	1	7															1
52	2	1	1	3	1					3	7	2022-07-12	3	2	12										2		2	3	3	1	1	7	1	5															1
50	2	2	3	2	1	46	1	2	1	3	4	2022-09-10	3	3	12										5	1	6	6	2	1	1	7	1	7															1
47	2	2	2	2	2	50	1	2	1	3	3	2022-11-20	2	2	12										5	1	3	4	2	1	2	7	2	7															1
70	2	5	1	4	1					3	2	07-Dec-2022	2	2	12										6		3	3	6	2	2	7	2	7															2
56	2	2	3	2	2	57	1	2	1	3	7	18-Aug-2022	2	2	12										5	1	6	6	6	1	7	7	1	7															1
63	2	2	1	4	1	66	1	2	1	3	2	16-Jan-2023	2	1	12										6		2	3	2	1	1	7	1	7															1
53	2	1	2	2	1	59	2	2	1	3	2	2022-11-20	2	1	12										1		3	3	6	1	1	7	1	7															1
45	2	1	3	2	1					3	8	2022-07-04	2	1	12										5	1	4	4	6	2	1	7	1	1															2
48	2	1	2	3	1					3	4	2022-10-22	5	4	12										2		3	5	5	2	7	7	1	7															2
50	2	2	1	3	2	54	1	2	1	3	3	2022-11-05	2	3	12										7		3	3	7	1	4	7	3	7															1
64	2	4	2	2	2	60	1	4	2	3	63	2018-11-10	3	3	12										5	2	1	1	6	1	2	7	4	6															1
63	2	2	1	2	2	65	1	2	1	3	33	2020-05-02	3	2	12										5	2	2	3	2	1	7	7	2	7															1
53	2	2	1	3	2	50	1	2	1	3	5	12-Aug-2022	3	2	12										7		3	3	6	1	2	7	2	7															1
71	2	2	3	4	2	75	1	2	1	3	10	2022-05-31	3	2	12										6		6	6	6	2	2	7	1	7															2
50	2	2	3	3	1	51	1	2	1	3	3	2022-10-20	4	1	6										2		3	5	3	1	1	7	3	7															1
84	2	5	1	4	1	50	1	2	1	3	12	2022-03-15	2	2	12										6		2	2	6	1	1	1	1	1															1
82	2	5	1	4	1	55	2	2	1	3	6	2022-07-12	2	1	6										6		2	2	6	1	7	7	6	7															1
69	2	3	1	2	2	52	1	1	1	3	12	2022-02-16	4	3	12										5	5	3	4	2	2	2	7	6	7															2
57	2	2	2	2	1	56	1	2	1	3	60	17-Jan-2018	2	3	6										5	2	2	2	1	2	7	7	1	1															2
70	2	2	1	3	1	74	1	2	1	3	16	2021-11-25	3	2	7										7		2	2	6	1	7	7	6	7															1
62	2	2	3	3	2	86	2	5	1	3	27	2020-11-18	2	3	12										2		1	3	5	1	7	7	5	3															1
42	2	2	2	2	1	47	1	2	1	3	8	2022-07-22	2	2	12										5	1	4	5	2	1	7	7	1	7															1
43	2	4	1	1	2					3	7	2022-07-07	5	2	12										1		4	4	6	7	7	7	1	7															7
53	2	5	3	3	2	79	2	5	1	3	2	2022-11-20	5	2	12										2		1	2	3	1	1	1	2	2															1
58	2	2	1	2	1	59	1	2	1	3	40	2019-10-20	4	4	12										5	4	4	4	1	2	2	7	1	7															2
75	2	5	1	4	2	46	2	1	1	3	10	2022-05-12	3	2	12										6		2	2	6	2	3	6	1	4															2
67	2	4	3	4	1						61	12-Jan-2018	3	2	12										6		5	5	6	2	3	3	1	7															2
60	2	2	1	2	2	64	1	2	1	3	43	2019-06-20	3	2	6										7		4	4	6	1	7	7	2	7															1
83	2	5	1	4	2					3	25	2021-02-12	3	2	12										6		2	2	6	1	1	7	2	7															1
63	2	1	2	4	2					3	11	18-Apr-2022	3	2	12										6		2	2	6	4	4	7	2	7															4
[truncated: 12 more columns]
